# Supplementary material for: The impact of COVID-19 pandemic on nosocomial infections in the cardiac care unit of a non-epidemic hospital in China
Source: Front Med (Lausanne). 2025 Jan 20;12:1483967. doi: 10.3389/fmed.2025.1483967 (PMC11788138; doi:10.3389/fmed.2025.1483967)
Supplement: Supplementary file 1 [file Table_1.XLS]

## Sheet: During
ID	Name	Age	Bed number	BMI	Sex	Infection site	Specimen	Pathogene
105680(15)		93	62	26.01	male
173919(2)		90	65	22.75	male	Ventilator-associated events	tracheal secretion	Pseudomonas aeruginosa
2397277(2)		79	71	23.31	male
241188(3)		85	32	29.19	male
72217(5)		81	65	21.59	male
72217(10)		81	71	21.79	male
136917(7)		89	30	18.62	male
212915(7)		85	68	19.2	male	Urinary tract infection	urinate	enterococcus faecium
85552(11)		92	65	25.87	male
105680(15)		93	62	23.13	male
105680(16)		93	62	23.38	male
72217(9)		81	65	29.97	male
357381(1)		71	9	22.17	male
2355310(5)		69	70	25.71	male
1000178(4)		72	68	20.87	male
6510(3)		74	64	19.54	male
3063206(1)		63	71	24.59	male
72217(5)		81	65	25.98	male
72217(10)		81	71	24.39	male
212915(7)		85	68	21.58	male
85552(11)		92	65	24.85	male
2321098(3)		86	64	24.87	female	Pneumonia	phlegm	Pseudomonas aeruginosa
2447319(43)		87	68	19.81	female
2624461(4)		85	8	24.11	female
1735075(2)		84	68	22.35	female
109941(9)		86	64	26.52	female
590902(1)		78	69	24.31	female
109941(9)		86	64	22.21	female

## Sheet: Before
ID	Name	Bed number	BMI	Age	Sex	Infection site	Specimen	Pathogene
103580		62	24.31	93	male
857808		19	25.04	67	male
822352		48	20.92	53	male
814743		11	27.78	84	male
115315		11	22.63	88	male	Urinary tract infection	urinate
204098		25	32.71	88	male	Skin infection
750439		33	22.77	77	male
737567		47	25.71	89	male
168987		21	22.54	50	male
837711		33	23.52	68	male	Ventilator-associated events	tracheal secretion	klebsiella pneumoniae
168987		19	26.35	61	male
813357		13	18.55	66	male
812205		10	16.93	68	male
852998		13	21.56	84	male
212861		9	24.03	85	male	Pneumonia	phlegm	Pseudomonas aeruginosa
108082		46	25.79	86	male
209312		31	19.51	84	male
824898		53	24.26	60	male
59411		27	24.7	93	male	Pneumonia	phlegm	klebsiella pneumoniae
503955		35	26.82	62	male
169710		64	29.29	91	male
805657		37	25.56	81	male	Pneumonia	phlegm	enterobacter cloacae；Pseudomonas aeruginosa
507033		33	20.79	91	male
743670		64	21.47	89	male
105680		62	21.43	93	male	Skin infection
842540		5	22.15	51	male	Bloodstream infection	blood/deep venous catheter	candida tropicalis
109941		64	21.03	86	female
128179		6	21.16	90	female
232023		15	19.66	89	male	Urinary tract infection	urinate	ordinary proteus
113098		33	22.56	93	female
794983		41	23.26	80	female	Urinary tract infection	urinate	candida albicans;putida
202525		13	29.16	92	female
113712		41	18.58	90	female	Urinary tract infection	urinate	e.coli
128179		15	21.21	89	female
207425		6	27.56	79	female
109200		41	22.81	81	female
745352		35	22.27	63	female
800569		12	24.05	55	female
814128		16	19.57	93	male
211633		16	27.04	85	male
128179		6	21.13	89	female	Pneumonia	phlegm	fungus；candida tropicalis
202525		8	24.34	93	female
825391		21	25.64	85	female	Pneumonia	phlegm	klebsiella pneumoniae
836175		26	25.68	86	female	Pneumonia	phlegm	candida tropicalis
792668		71	22.92	89	female
215045		7	21.96	91	female
844920		21	18.67	94	female	Gastrointestinal infection	excrement	clostridium difficile
238471		55	23.32	72	male
